# Supplementary material for: Social learning under acute stress
Source: PLoS One. 2018 Aug 22;13(8):e0202335. doi: 10.1371/journal.pone.0202335 (PMC6104985; doi:10.1371/journal.pone.0202335)
Supplement: S5 File — This compressed file includes the data as gathered in the experiment and do-files that produced the tables in the text. The datasets are in the Stata 13 format and are two for the sake of convenience of computation. The datafile S5_data_personality.dta and its associated do-file S5_do_personality.do were used for the production of the Tables A1 and A2 (manipulation and randomization checks). Datafile S5_data_main.dta and associated do-file S5_do_main.do were used for the production of the rest of the tables. (ZIP) [file pone.0202335.s005.zip]

Archive with 4 entries (4 files):
- S5_do_personality.do
- S5_do_regressions.do
- S5_data_main.dta
- S5_data_personality.dta
