# Supplementary material for: Social learning under acute stress
Source: PLoS One. 2018 Aug 22;13(8):e0202335. doi: 10.1371/journal.pone.0202335 (PMC6104985; doi:10.1371/journal.pone.0202335)
Supplement: S5 File — This compressed file includes the data as gathered in the experiment and do-files that produced the tables in the text. The datasets are in the Stata 13 format and are two for the sake of convenience of computation. The datafile S5_data_personality.dta and its associated do-file S5_do_personality.do were used for the production of the Tables A1 and A2 (manipulation and randomization checks). Datafile S5_data_main.dta and associated do-file S5_do_main.do were used for the production of the rest of the tables. (ZIP) [file pone.0202335.s005.zip › S5_do_personality.do]

clear
use "S5_data_personality.dta", clear
set more off
*cd "c:\..."

****TABLE 6 - RANDOMIZATION CHECK ***
tabout Female  educ Treatment   using descriptives1.xls, replace cells( col ) format(  1p ) clab(% N)  npos(row)
tabout Treatment using table6.xls, replace cells( mean O sd O mean C sd C mean E sd E mean A sd A mean N sd N mean CON sd CON mean age sd age) format(1) clab(O SD(O) C SD(C) E SD(E) A SD(A) N SD(N) CON SD(CON) age SD(age)) sum

ranksum  Female, by(Treatment)
ranksum  age, by(Treatment)
ranksum  educ, by(Treatment)
ranksum  O, by(Treatment)
ranksum  C, by(Treatment)
ranksum  E, by(Treatment)
ranksum  A, by(Treatment)
ranksum  N, by(Treatment)
ranksum  CON, by(Treatment)

****TABLE 7 - MANIPULATION CHECK ***
tabout Treatment using table7.xls  , replace cells(mean cortisol1 mean cortisol2 mean cortisol3  mean HR_before mean HR_TSST mean HR_after mean MDMQ_good_1 mean MDMQ_awake_1 mean MDMQ_calm_1 mean MDMQ_good_2 mean MDMQ_awake_2 mean MDMQ_calm_2) sum

ranksum  Certaintyequivalent, by(Treatment)

cohend  cortisol1 Treatment
ranksum  cortisol1, by(Treatment)
cohend  cortisol2 Treatment
ranksum  cortisol2, by(Treatment)
cohend  cortisol3 Treatment
ranksum  cortisol3, by(Treatment)

ranksum  HR_before, by(Treatment)
cohend  HR_before Treatment
ranksum  HR_TSST, by(Treatment)
cohend  HR_TSST Treatment
ranksum  HR_after, by(Treatment)
cohend  HR_after Treatment
ranksum  HR_diff, by(Treatment)
cohend  HR_diff Treatment

ranksum   MDMQ_good_1, by(Treatment)
cohend  MDMQ_good_1 Treatment
ranksum   MDMQ_good_2, by(Treatment)
cohend  MDMQ_good_2 Treatment

ranksum   MDMQ_awake_1, by(Treatment)
cohend  MDMQ_awake_1 Treatment
ranksum   MDMQ_awake_2, by(Treatment)
cohend  MDMQ_awake_2 Treatment

ranksum   MDMQ_calm_1, by(Treatment)
cohend  MDMQ_calm_1 Treatment
ranksum   MDMQ_calm_2, by(Treatment)
cohend  MDMQ_calm_2 Treatment

gen good_dif=MDMQ_good_2-MDMQ_good_1
gen calm_dif=MDMQ_calm_2-MDMQ_calm_1
gen awake_dif=MDMQ_awake_2-MDMQ_awake_1

pwcorr  max_cortisol_diff HR_diff  good_dif calm_dif awake_dif, sig
spearman max_cortisol_diff HR_diff  good_dif calm_dif awake_dif
