# Supplementary material for: Social learning under acute stress
Source: PLoS One. 2018 Aug 22;13(8):e0202335. doi: 10.1371/journal.pone.0202335 (PMC6104985; doi:10.1371/journal.pone.0202335)
Supplement: S5 File — This compressed file includes the data as gathered in the experiment and do-files that produced the tables in the text. The datasets are in the Stata 13 format and are two for the sake of convenience of computation. The datafile S5_data_personality.dta and its associated do-file S5_do_personality.do were used for the production of the Tables A1 and A2 (manipulation and randomization checks). Datafile S5_data_main.dta and associated do-file S5_do_main.do were used for the production of the rest of the tables. (ZIP) [file pone.0202335.s005.zip › S5_do_regressions.do]

clear
use "S5_data_main.dta", clear
set more off
*cd "..."

******************************************************************************************
*   STRUCTURE OF DO-FILE:
*   =====================
* DATA PREPARATION
* HISTOGRAMS
* REGRESSIONS
*****************************************************************************************
*****************************************************************************************

********DATA PREPARATION***********

tab Type /*overview of the types of signals, creation of dummies for separate analysis */
gen Pub=0
replace Pub=1 if Type!=0

gen Priv=0
replace Priv=1 if Type==0

drop if Is_Trial==1 /*"Rounds" 1 and 2 - only trial rounds, do not enter main analysis*/
replace Round_No=Round_No-2
tab Round_No
gen Treatment_after_stress=0
replace Treatment_after_stress=1 if Treatment==1 &  Round_after_stress == 1

tab Round_No Round_after_stress

gen Decision1=Col1Beleive /*creation of variables of interest; Col1Beleive indicates positioning of a slider*/
gen True1=TrueProbRounded /*True1 is the Bayesian prediction in this period of a round*/
gen True2=. /*True2 is the Bayesian prediction from the preceding period of a round*/
gen True3=. /*True3 is the Bayesian prediction from the one before preceding period of a round*/

gen opposite=.

replace Decision1 = Col1Beleive-50 if Col1Beleive>49 
replace True1 = TrueProbRounded-50 if Col1Beleive>49 
replace True2 = TrueProb2Rounded-50 if Col1Beleive>49  
replace True3 = TrueProb3Rounded-50 if Col1Beleive>49 
replace opposite = 0  if Col1Beleive>49 


replace Decision1 = 50-Col1Beleive if Col1Beleive<51 
replace True1 = 50-TrueProbRounded if Col1Beleive<51
replace True2 = 50-TrueProb2Rounded if Col1Beleive<51
replace True3 = 50-TrueProb3Rounded if Col1Beleive<51
replace opposite = 1  if Col1Beleive<50 

***INTERACTION  TERMS ****
gen Pub_Tr_After=Pub*Treatment*Round_after_stress
*tab Pub_Tr_After Pub
*tab Pub_Tr_After Round_after_stress
gen Pub_After=Pub*Round_after_stress
gen Priv_Tr_After=Priv*Treatment*Round_after_stress
gen Treatment_Female_After=Treatment_Female*Round_after_stress 

gen Order = AggSigCol1 + AggSigCol2 /*Order number of a signal in a round*/
replace Order = (AggPrivateSigCol1 + AggPrivateSigCol2) + ShownIndex + 1 if Type !=0
replace Order = (AggPrivateSigCol1 + AggPrivateSigCol2) + 1 if Type ==1
tab Order


gen Num_PrivSig_in_Round=2 if  Round_No==1
replace Num_PrivSig_in_Round=2 if  Round_No==2
replace Num_PrivSig_in_Round=2 if  Round_No==3
replace Num_PrivSig_in_Round=4 if  Round_No==4
replace Num_PrivSig_in_Round=3 if  Round_No==5
replace Num_PrivSig_in_Round=3 if  Round_No==6
replace Num_PrivSig_in_Round=2 if  Round_No==7
replace Num_PrivSig_in_Round=3 if  Round_No==8
replace Num_PrivSig_in_Round=4 if  Round_No==9
replace Num_PrivSig_in_Round=3 if  Round_No==10
replace Num_PrivSig_in_Round=3 if  Round_No==11
replace Num_PrivSig_in_Round=4 if  Round_No==12
replace Num_PrivSig_in_Round=3 if  Round_No==13

*First private signal in a round
gen First_PrivSig=0 if Type==0
replace First_PrivSig=1 if Type==0 & S0_Col1Believe_or==.
*First public signal in a round
gen First_PubSig=0 if Type!=0
replace First_PubSig=1 if Type!=0 & (Order-Num_PrivSig_in_Round==1)

/*incorporating a time dimension into play*/
sort subj_id Round_No Order
by subj_id: g SerialNo = _n /*order number of a decision in a session made by one subject*/

gen SerialNo_after_stress=SerialNo*Round_after_stress

/*reclassifying responders according to 1.5 nmol/L treshold*/

gen Stressed15=0
replace Stressed15 =1 if (cortisol_diff21>1.5 | cortisol_diff31>1.5)
replace Stressed15=. if (cortisol_diff21==. & cortisol_diff31==.) /*two subjects did not have baseline value of cortisol*/

gen Respond_diff=Stressed15-Stressed_max
tab Respond_diff /*9 people reclassified with the  1.5 compared to 2.5 treshold*/
drop Respond_diff

/*reclassifying responders according to 15.5% increase treshold*/

gen cort_pct_inc21=cortisol_diff21/cortisol1
gen cort_pct_inc31=cortisol_diff31/cortisol1

gen Stressed155=0
replace Stressed155 =1 if (cort_pct_inc21>0.155 | cort_pct_inc31>0.155)
replace Stressed155=. if (cort_pct_inc21==. & cort_pct_inc31==.)

/*responder - either by 1,5 nmol/l or by 15,5%*/

gen Responder=0
replace Responder=1 if Stressed15==1 | Stressed155 ==1
replace Responder=. if (cort_pct_inc21==. & cort_pct_inc31==.)
gen Responder_after_stress= Responder * Round_after_stress /*Cortisol responders - Millers paper on increase of 1.5*/

gen Mist1=Decision1-True1
gen Mist_abs = abs(Mist1)
gen TreatXSerialNo=Treatment*SerialNo
gen TreatXRoundNo=Treatment*Round_No
gen TreatXPub=Treatment * Pub
gen TreatmentTrue=Treatment*True1
gen Round_after_stressTrue=Round_after_stress*True1
gen Treatment_after_stressTrue=Treatment_after_stress*True1
gen TreatXPubXRoundNo=Treatment*Round_No*Pub

**standardization
egen zDecision1=std(Decision1)
egen zAge=std(age)
egen zTrue=std(True1)

gen TreatmentZTrue =Treatment*zTrue
gen Round_after_stressZTrue =Round_after_stress*zTrue
gen Treatment_after_stressZTrue= Treatment_after_stress*zTrue

label variable TreatXRoundNo "Treatment X Round No."
label variable TreatXPub "Public X Treatment "
label variable TreatmentTrue "True X Treatment "
label variable Round_after_stressTrue "True X Round after TSST "
label variable Treatment_after_stressTrue "True X Round after TSST X Treatment  "
label variable Mist1 "Difference"
label variable Mist_abs "Difference in absolute value"
label variable Decision1 "Decision"
label variable True1 "True"
label variable Round_after_stress "Round after TSST"
label variable Treatment_after_stress "Treatment X Round after TSST"
label variable Treatment_Female_After "Female X Treatment X Round after TSST"
label variable Treatment_Female "Female X  Treatment"
label variable Stressed_max "Responder"
label variable Pub   "Public"

label variable Pub_After "Public X Round after TSST"
label variable Pub_Tr_After "Public X Round after TSST X Treatment"
label variable Stressed_max "Responder1 - cortisol increase by 2.5 nmol/L"
label variable Stressed15 "Responder a) - cortisol increase by 1.5 nmol/L"
label variable Stressed155 "Responder b) - cortisol increase by 15.5%"
label variable Responder_after_stress "Responder X Round after TSST"
label variable TreatXPubXRoundNo "Treatment X Public X RoundNo"
label variable SerialNo "Serial No."
label variable TreatXSerialNo "Treatment X Serial No."
label variable Num_PrivSig_in_Round "Number of private signals in a round"
label variable Order "Order number of a decision in a round"

label variable zDecision1   "Decision - standardized"
label variable zAge   "Age - standardized"
label variable zTrue   "True - standardized"
label variable TreatmentZTrue "True std X Treatment "
label variable Round_after_stressZTrue "True std X Round after TSST "
label variable Treatment_after_stressZTrue "True std X Round after TSST X Treatment  "
**********HISTOGRAMS **************
*histogram Decision1, saving(Dec)  
*histogram True1, saving (true)  
*gr combine true.gph Dec.gph, col (1)  /*FIGURE 6*/

*histogram Mist1 /*FIGURE 7*/


*********TABLES - MAIN TEXT*********

*** TABLE  2 :  Main results
reg Decision1  Treatment Round_after_stress   Treatment_after_stress Pub TreatXPub Pub_After Pub_Tr_After , cluster(subj_id) 
outreg2 using Table2.xls, replace  ctitle()  addtext (Session FE, NO, Controls, NO) e (F) keep(  Treatment Round_after_stress Treatment_after_stress Pub Pub_After TreatXPub Pub_Tr_After True1) label

reg Decision1    Treatment Round_after_stress Treatment_after_stress  Pub TreatXPub Pub_After  Pub_Tr_After i.session, cluster(subj_id)
outreg2 using Table2.xls, append  ctitle()  addtext (Session FE, YES, Controls, NO) e (F) keep( Treatment Round_after_stress Treatment_after_stress Pub Pub_After TreatXPub Pub_Tr_After True1) label

reg Decision1   Treatment Round_after_stress Treatment_after_stress  Pub TreatXPub Pub_After  Pub_Tr_After Female   O C E A N CON  age i.session, cluster(subj_id) 
outreg2 using Table2.xls, append  ctitle()  addtext (Session FE, YES, Controls, YES) e (F) keep( Treatment Round_after_stress Treatment_after_stress Pub Pub_After Pub_Tr_After TreatXPub True1) label

reg Decision1   Treatment Round_after_stress Treatment_after_stress  Pub TreatXPub Pub_After Pub_Tr_After Female O C E A N CON  age True1 TreatmentTrue Round_after_stressTrue Treatment_after_stressTrue  i.session, cluster(subj_id) 
outreg2 using Table2.xls, append  ctitle()  addtext (Session FE, YES, Controls, YES) e (F) keep(  Treatment Round_after_stress Treatment_after_stress Pub Pub_After Pub_Tr_After TreatXPub  TreatmentTrue Round_after_stressTrue Treatment_after_stressTrue True1) label


*** TABLE 3: PRECISION OF ESTIMATES

reg Mist_abs  Treatment  Round_after_stress Treatment_after_stress  if Priv==1, cluster(subj_id)
outreg2 using Table3.xls, replace   addtext (Session FE, NO, Controls, NO) e (F) keep(True1  Treatment Round_after_stress Treatment_after_stress ) label

xi: reg Mist_abs    Treatment Round_after_stress Treatment_after_stress  i.session if Priv==1, cluster(subj_id)
outreg2 using Table3.xls, append   addtext (Session FE, YES, Controls, NO) e (F) keep(True1  Treatment Round_after_stress Treatment_after_stress ) label

xi: reg Mist_abs    Treatment Round_after_stress Treatment_after_stress  Female O C E A N CON  age i.session if Priv==1, cluster(subj_id)
outreg2 using Table3.xls, append   addtext (Session FE, YES, Controls, YES) e (F) keep(True1  Treatment Round_after_stress Treatment_after_stress) label

xi: reg Mist_abs    Treatment Round_after_stress Treatment_after_stress True1 TreatmentTrue Round_after_stressTrue Treatment_after_stressTrue Female O C E A N CON  age  i.session if Priv==1, cluster(subj_id)
outreg2 using Table3.xls, append   addtext (Session FE, YES, Controls, YES) e (F) keep(True1  Treatment Round_after_stress Treatment_after_stress   Treatment_after_stressTrue TreatmentTrue Round_after_stressTrue) label

**pub
reg Mist_abs  Treatment  Round_after_stress Treatment_after_stress if Pub==1, cluster(subj_id)
outreg2 using Table3.xls, append    addtext (Session FE, NO, Controls, NO) e (F) keep(True1  Treatment Round_after_stress Treatment_after_stress ) label

xi: reg Mist_abs    Treatment Round_after_stress Treatment_after_stress  i.session if Pub==1, cluster(subj_id)
outreg2 using Table3.xls, append    addtext (Session FE, YES, Controls, NO) e (F) keep(True1  Treatment Round_after_stress Treatment_after_stress ) label

xi: reg Mist_abs    Treatment Round_after_stress Treatment_after_stress  Female O C E A N CON  age i.session if Pub==1, cluster(subj_id) 
outreg2 using Table3.xls, append   addtext (Session FE, YES, Controls, YES) e (F) keep(True1  Treatment Round_after_stress Treatment_after_stress ) label

xi: reg Mist_abs    Treatment Round_after_stress Treatment_after_stress True1 TreatmentTrue Round_after_stressTrue Treatment_after_stressTrue  Female O C E A N CON  age i.session if Pub==1, cluster(subj_id) 
outreg2 using Table3.xls, append   addtext (Session FE, YES, Controls, YES) e (F) keep(True1  Treatment Round_after_stress Treatment_after_stress  Treatment_after_stressTrue TreatmentTrue Round_after_stressTrue) label

reg Mist_abs   Treatment Round_after_stress Treatment_after_stress  Pub TreatXPub Pub_After  Pub_Tr_After Female O C E A N CON  age True1 TreatmentTrue Round_after_stressTrue Treatment_after_stressTrue  i.session, cluster(subj_id) 
outreg2 using Table2.xls, append  ctitle()  addtext (Session FE, YES, Controls, YES) e (F) keep(  Treatment Round_after_stress Treatment_after_stress Pub Pub_After Pub_Tr_After TreatXPub  TreatmentTrue Round_after_stressTrue Treatment_after_stressTrue True1) label


**variance analysis

ksmirnov Decision1 if Round_after_stress==0, by( Treatment )
ksmirnov Decision1 if Round_after_stress==1, by( Treatment )

by Round_after_stress, sort : sdtest Decision1, by(Treatment)
by Round_after_stress, sort : robvar Decision1, by(Treatment)

ksmirnov Mist_abs if Round_after_stress==0, by( Treatment )
ksmirnov Mist_abs if Round_after_stress==1, by( Treatment )

ksmirnov Mist_abs if Round_after_stress==1 & Pub==0, by( Treatment )
ksmirnov Mist_abs if Round_after_stress==1 & Pub==1, by( Treatment )

by Round_after_stress, sort : sdtest Mist_abs, by(Treatment)
by Round_after_stress, sort : robvar Mist_abs, by(Treatment)


***********************************************APPENDIX TABLES ******************


****TABLE S4 AND S5 - DISTRIBUTION OF RESPONDERS ACROSS GROUPS
tab Treatment Stressed15 if SerialNo==1
tab Treatment Stressed155 if SerialNo==1


*** TABLE  S6: Only private signals

reg Decision1    Treatment Round_after_stress Treatment_after_stress if Priv==1, cluster(subj_id)
outreg2 using Table_S6.xls, replace   addtext (Session FE, NO) e (F)

reg Decision1    Treatment Round_after_stress Treatment_after_stress  i.session if Priv==1, cluster(subj_id)
outreg2 using Table_S6.xls,  addtext (Session FE, YES) e (F) keep(True1  Treatment Round_after_stress Treatment_after_stress) label

reg Decision1    Treatment Round_after_stress Treatment_after_stress i.session Female  Treatment_Female Treatment_Female_After if Priv==1, cluster(subj_id)
outreg2 using Table_S6.xls, addtext (Session FE, YES) e (F) keep(True1  Treatment Round_after_stress Treatment_after_stress Female  Treatment_Female Treatment_Female_After) label

reg Decision1   Treatment Round_after_stress Treatment_after_stress i.session Female age O C E A N CON   if Priv==1, cluster(subj_id)
outreg2 using Table_S6.xls, addtext (Session FE, YES) e (F) keep(True1  Treatment Round_after_stress Treatment_after_stress Female age O C E A N CON ) label

reg Decision1   Treatment Round_after_stress Treatment_after_stress i.session Female age O C E A N CON True1 TreatmentTrue Round_after_stressTrue Treatment_after_stressTrue  if Priv==1, cluster(subj_id)
outreg2 using Table_S6.xls, addtext (Session FE, YES) e (F) keep(  Treatment Round_after_stress Treatment_after_stress Female age O C E A N CON True1 TreatmentTrue Round_after_stressTrue Treatment_after_stressTrue) label

reg Decision1   Treatment Round_after_stress Treatment_after_stress i.session Female age O C E A N CON True1 TreatmentTrue Round_after_stressTrue Treatment_after_stressTrue  if Priv==1 & First_PrivSig==1, cluster(subj_id)
outreg2 using Table_S6.xls, addtext (Session FE, YES) e (F) keep(  Treatment Round_after_stress Treatment_after_stress Female age O C E A N CON True1 TreatmentTrue Round_after_stressTrue Treatment_after_stressTrue) label


*** TABLE  S7: Only Public signals

reg Decision1    Treatment Round_after_stress Treatment_after_stress if Pub==1, cluster(subj_id)
outreg2 using Table_S7.xls, replace   addtext (Session FE, NO) e (F)

reg Decision1    Treatment Round_after_stress Treatment_after_stress i.session if Pub==1, cluster(subj_id)
outreg2 using Table_S7.xls, append   addtext (Session FE, YES) e (F) keep(True1  Treatment Round_after_stress Treatment_after_stress) label

reg Decision1    Treatment Round_after_stress Treatment_after_stress  i.session Female  Treatment_Female Treatment_Female_After if Pub==1, cluster(subj_id)
outreg2 using Table_S7.xls, append   addtext (Session FE, YES) e (F) keep(True1  Treatment Round_after_stress Treatment_after_stress Female  Treatment_Female Treatment_Female_After) label

reg Decision1    Treatment Round_after_stress Treatment_after_stress i.session  Female O C E A N CON age if Pub==1, cluster(subj_id)
outreg2 using Table_S7.xls, append   addtext (Session FE, YES) e (F) keep(True1  Treatment Round_after_stress Treatment_after_stress Female Female O C E A N CON age) label

reg Decision1    Treatment Round_after_stress Treatment_after_stress i.session  Female O C E A N CON age True1 TreatmentTrue Round_after_stressTrue Treatment_after_stressTrue if Pub==1, cluster(subj_id)
outreg2 using Table_S7.xls, append   addtext (Session FE, YES) e (F) keep(True1  Treatment Round_after_stress Treatment_after_stress Female True1 TreatmentTrue Round_after_stressTrue Treatment_after_stressTrue Female O C E A N CON age) label

reg Decision1    Treatment Round_after_stress Treatment_after_stress i.session  Female O C E A N CON age True1 TreatmentTrue Round_after_stressTrue Treatment_after_stressTrue if Pub==1 & First_PubSig==1, cluster(subj_id)
outreg2 using Table_S7.xls, append   addtext (Session FE, YES) e (F) keep(True1  Treatment Round_after_stress Treatment_after_stress Female O C E A N CON age True1 TreatmentTrue Round_after_stressTrue Treatment_after_stressTrue  ) label


*** TABLE 8: Correlations: 

reg Decision1  Responder Round_after_stress   Responder_after_stress Pub TreatXPub Pub_After Pub_Tr_After , cluster(subj_id) 
outreg2 using TableS8.xls, replace  ctitle()  addtext (Session FE, NO, Controls, NO) e (F) keep(  Responder Round_after_stress Responder_after_stress Pub Pub_After TreatXPub Pub_Tr_After True1) label

reg Decision1    Responder Round_after_stress Responder_after_stress  Pub TreatXPub Pub_After  Pub_Tr_After i.session, cluster(subj_id)
outreg2 using TableS8.xls, append  ctitle()  addtext (Session FE, YES, Controls, NO) e (F) keep( Responder Round_after_stress Responder_after_stress Pub Pub_After TreatXPub Pub_Tr_After True1) label

reg Decision1   Responder Round_after_stress Responder_after_stress  Pub TreatXPub Pub_After  Pub_Tr_After Female   O C E A N CON  age i.session, cluster(subj_id) 
outreg2 using TableS8.xls, append  ctitle()  addtext (Session FE, YES, Controls, YES) e (F) keep( Responder Round_after_stress Responder_after_stress Pub Pub_After Pub_Tr_After TreatXPub True1) label

reg Decision1   Responder Round_after_stress Responder_after_stress  Pub TreatXPub Pub_After  Pub_Tr_After Female O C E A N CON  age True1 TreatmentTrue Round_after_stressTrue Treatment_after_stressTrue  i.session, cluster(subj_id) 
outreg2 using TableS8.xls, append  ctitle()  addtext (Session FE, YES, Controls, YES) e (F) keep(  Responder Round_after_stress Responder_after_stress Pub Pub_After Pub_Tr_After TreatXPub  TreatmentTrue Round_after_stressTrue Treatment_after_stressTrue True1) label


reg Mist_abs  Responder Round_after_stress   Responder_after_stress Pub TreatXPub Pub_After Pub_Tr_After , cluster(subj_id) 
outreg2 using TableS8.xls, append  ctitle()  addtext (Session FE, NO, Controls, NO) e (F) keep(  Responder Round_after_stress Responder_after_stress Pub Pub_After TreatXPub Pub_Tr_After True1) label

reg Mist_abs    Responder Round_after_stress Responder_after_stress  Pub TreatXPub Pub_After  Pub_Tr_After i.session, cluster(subj_id)
outreg2 using TableS8.xls, append  ctitle()  addtext (Session FE, YES, Controls, NO) e (F) keep( Responder Round_after_stress Responder_after_stress Pub Pub_After TreatXPub Pub_Tr_After True1) label

reg Mist_abs   Responder Round_after_stress Responder_after_stress  Pub TreatXPub Pub_After  Pub_Tr_After Female   O C E A N CON  age i.session, cluster(subj_id) 
outreg2 using TableS8.xls, append  ctitle()  addtext (Session FE, YES, Controls, YES) e (F) keep( Responder Round_after_stress Responder_after_stress Pub Pub_After Pub_Tr_After TreatXPub True1) label

reg Mist_abs   Responder Round_after_stress Responder_after_stress  Pub TreatXPub Pub_After  Pub_Tr_After Female O C E A N CON  age True1 TreatmentTrue Round_after_stressTrue Treatment_after_stressTrue  i.session, cluster(subj_id) 
outreg2 using TableS8.xls, append  ctitle()  addtext (Session FE, YES, Controls, YES) e (F) keep(  Responder Round_after_stress Responder_after_stress Pub Pub_After Pub_Tr_After TreatXPub  TreatmentTrue Round_after_stressTrue Treatment_after_stressTrue True1) label

*************TABLE S9: Time dimension panel data*******************


xtset subj_id SerialNo


xtreg Decision1  Treatment Round_after_stress   Treatment_after_stress Pub TreatXPub Pub_After Pub_Tr_After , re cluster(subj_id) 
outreg2 using TableS9.xls, replace  ctitle()  addtext (Session FE, NO, Controls, NO) e (F) keep(  Treatment Round_after_stress Treatment_after_stress Pub Pub_After TreatXPub Pub_Tr_After True1) label

xtreg Decision1    Treatment Round_after_stress Treatment_after_stress  Pub TreatXPub Pub_After  Pub_Tr_After i.session, re cluster(subj_id)
outreg2 using TableS9.xls, append  ctitle()  addtext (Session FE, YES, Controls, NO) e (F) keep( Treatment Round_after_stress Treatment_after_stress Pub Pub_After TreatXPub Pub_Tr_After True1) label

xtreg Decision1   Treatment Round_after_stress Treatment_after_stress  Pub TreatXPub Pub_After  Pub_Tr_After Female   O C E A N CON  age i.session, re cluster(subj_id) 
outreg2 using TableS9.xls, append  ctitle()  addtext (Session FE, YES, Controls, YES) e (F) keep( Treatment Round_after_stress Treatment_after_stress Pub Pub_After Pub_Tr_After TreatXPub True1) label

xtreg Decision1   Treatment Round_after_stress Treatment_after_stress  Pub TreatXPub Pub_After  Pub_Tr_After Female O C E A N CON  age True1 TreatmentTrue Round_after_stressTrue Treatment_after_stressTrue  i.session, re cluster(subj_id) 
outreg2 using TableS9.xls, append  ctitle()  addtext (Session FE, YES, Controls, YES) e (F) keep(  Treatment Round_after_stress Treatment_after_stress Pub Pub_After Pub_Tr_After TreatXPub  TreatmentTrue Round_after_stressTrue Treatment_after_stressTrue True1) label


xtreg Mist_abs  Treatment Round_after_stress   Treatment_after_stress Pub TreatXPub Pub_After Pub_Tr_After , re cluster(subj_id) 
outreg2 using TableS9.xls, append  ctitle()  addtext (Session FE, NO, Controls, NO) e (F) keep(  Treatment Round_after_stress Treatment_after_stress Pub Pub_After TreatXPub Pub_Tr_After True1) label

xtreg Mist_abs    Treatment Round_after_stress Treatment_after_stress  Pub TreatXPub Pub_After  Pub_Tr_After i.session, re cluster(subj_id)
outreg2 using TableS9.xls, append  ctitle()  addtext (Session FE, YES, Controls, NO) e (F) keep( Treatment Round_after_stress Treatment_after_stress Pub Pub_After TreatXPub Pub_Tr_After True1) label

xtreg Mist_abs   Treatment Round_after_stress Treatment_after_stress  Pub TreatXPub Pub_After  Pub_Tr_After Female   O C E A N CON  age i.session, re cluster(subj_id) 
outreg2 using TableS9.xls, append  ctitle()  addtext (Session FE, YES, Controls, YES) e (F) keep( Treatment Round_after_stress Treatment_after_stress Pub Pub_After Pub_Tr_After TreatXPub True1) label

xtreg Mist_abs   Treatment Round_after_stress Treatment_after_stress  Pub TreatXPub Pub_After  Pub_Tr_After Female O C E A N CON  age True1 TreatmentTrue Round_after_stressTrue Treatment_after_stressTrue  i.session, re cluster(subj_id) 
outreg2 using TableS9.xls, append  ctitle()  addtext (Session FE, YES, Controls, YES) e (F) keep(  Treatment Round_after_stress Treatment_after_stress Pub Pub_After Pub_Tr_After TreatXPub  TreatmentTrue Round_after_stressTrue Treatment_after_stressTrue True1) label


*************TABLE S10: Time dimension Round No.*******************


**reg Decision1  Treatment Pub TreatXPub if Round_after_stress ==0 , cluster(subj_id) /*randomization check - same behavior before treatment intervention*/ 
**outreg2 using Table3.xls,  replace ctitle()  addtext (Session FE, NO, Controls, NO) e (F) keep(Treatment Pub TreatXPub   ) label

*reg Decision1  Treatment Pub TreatXPub if Round_after_stress ==1 , cluster(subj_id) /*after treatment intervention - pure treatment effect, different reaction to Pub at Treatment group*/ 
*outreg2 using TableS10.xls, append  ctitle()  addtext (Session FE, NO, Controls, NO) e (F) keep(Treatment Pub TreatXPub  ) label

reg Decision1  Treatment Pub TreatXPub i.session if Round_after_stress ==1 , cluster(subj_id) /*after treatment intervention - pure treatment effect, different reaction to Pub at Treatment group*/ 
outreg2 using TableS10.xls, replace  ctitle()  addtext (Session FE, YES, Controls, NO) e (F) keep( Treatment Pub TreatXPub  ) label


reg Decision1  Treatment Pub TreatXPub Round_No TreatXRoundNo i.session if Round_after_stress ==1 , cluster(subj_id) /*after treatment intervention + different time trend for T and C*/ 
outreg2 using TableS10.xls, append  ctitle()  addtext (Session FE, YES, Controls, NO) e (F) keep(Treatment Pub  TreatXPub Round_No TreatXRoundNo  ) label

reg Decision1  Treatment Pub TreatXPub  Round_No TreatXRoundNo True1 TreatmentTrue  i.session if Round_after_stress ==1 , cluster(subj_id) /*after treatment intervention + True + different reaction to True in T and C*/ 
outreg2 using TableS10.xls, append  ctitle()  addtext (Session FE, YES, Controls, NO) e (F) keep(Treatment Pub  TreatXPub Round_No TreatXRoundNo True1 TreatmentTrue ) label

reg Decision1  Treatment Pub TreatXPub Round_No TreatXRoundNo  True1 TreatmentTrue Female O C E A N CON  age i.session  if Round_after_stress ==1 , cluster(subj_id) /*after treatment intervention + True + */ 
outreg2 using TableS10.xls, append  ctitle()  addtext (Session FE, YES, Controls, YES) e (F) keep(Treatment Pub  TreatXPub Round_No TreatXRoundNo True1 TreatmentTrue ) label


reg Decision1  Treatment Pub TreatXPub SerialNo TreatXSerialNo i.session if Round_after_stress ==1 , cluster(subj_id) /*after treatment intervention + different time trend for T and C*/ 
outreg2 using TableS10.xls, append  ctitle()  addtext (Session FE, YES, Controls, NO) e (F) keep(Treatment Pub  TreatXPub SerialNo TreatXSerialNo   ) label

reg Decision1  Treatment Pub TreatXPub  SerialNo TreatXSerialNo True1 TreatmentTrue  i.session if Round_after_stress ==1 , cluster(subj_id) /*after treatment intervention + True + different reaction to True in T and C*/ 
outreg2 using TableS10.xls, append  ctitle()  addtext (Session FE, YES, Controls, NO) e (F) keep(Treatment Pub  TreatXPub SerialNo TreatXSerialNo  True1 TreatmentTrue ) label

reg Decision1  Treatment Pub TreatXPub SerialNo TreatXSerialNo  True1 TreatmentTrue Female O C E A N CON  age i.session  if Round_after_stress ==1 , cluster(subj_id) /*after treatment intervention + True + */ 
outreg2 using TableS10.xls, append  ctitle()  addtext (Session FE, YES, Controls, YES) e (F) keep(Treatment Pub  TreatXPub SerialNo TreatXSerialNo  True1 TreatmentTrue ) label


************TABLE S11: Time dimension Serial No.*******************
reg Mist_abs  Treatment Pub TreatXPub i.session if Round_after_stress ==1 , cluster(subj_id) /*after treatment intervention - pure treatment effect, different reaction to Pub at Treatment group*/ 
outreg2 using TableS11.xls, replace  ctitle()  addtext (Session FE, YES, Controls, NO) e (F) keep( Treatment Pub TreatXPub  ) label


reg Mist_abs  Treatment Pub TreatXPub Round_No TreatXRoundNo i.session if Round_after_stress ==1 , cluster(subj_id) /*after treatment intervention + different time trend for T and C*/ 
outreg2 using TableS11.xls, append  ctitle()  addtext (Session FE, YES, Controls, NO) e (F) keep(Treatment Pub  TreatXPub Round_No TreatXRoundNo  ) label

reg Mist_abs  Treatment Pub TreatXPub  Round_No TreatXRoundNo True1 TreatmentTrue  i.session if Round_after_stress ==1 , cluster(subj_id) /*after treatment intervention + True + different reaction to True in T and C*/ 
outreg2 using TableS11.xls, append  ctitle()  addtext (Session FE, YES, Controls, NO) e (F) keep(Treatment Pub  TreatXPub Round_No TreatXRoundNo True1 TreatmentTrue ) label

reg Mist_abs  Treatment Pub TreatXPub Round_No TreatXRoundNo  True1 TreatmentTrue Female O C E A N CON  age i.session  if Round_after_stress ==1 , cluster(subj_id) /*after treatment intervention + True + */ 
outreg2 using TableS11.xls, append  ctitle()  addtext (Session FE, YES, Controls, YES) e (F) keep(Treatment Pub  TreatXPub Round_No TreatXRoundNo True1 TreatmentTrue ) label


reg Mist_abs  Treatment Pub TreatXPub SerialNo TreatXSerialNo i.session if Round_after_stress ==1 , cluster(subj_id) /*after treatment intervention + different time trend for T and C*/ 
outreg2 using TableS11.xls, append  ctitle()  addtext (Session FE, YES, Controls, NO) e (F) keep(Treatment Pub  TreatXPub SerialNo TreatXSerialNo   ) label

reg Mist_abs  Treatment Pub TreatXPub  SerialNo TreatXSerialNo True1 TreatmentTrue  i.session if Round_after_stress ==1 , cluster(subj_id) /*after treatment intervention + True + different reaction to True in T and C*/ 
outreg2 using TableS11.xls, append  ctitle()  addtext (Session FE, YES, Controls, NO) e (F) keep(Treatment Pub  TreatXPub SerialNo TreatXSerialNo  True1 TreatmentTrue ) label

reg Mist_abs  Treatment Pub TreatXPub SerialNo TreatXSerialNo Order True1 TreatmentTrue Female O C E A N CON  age i.session  if Round_after_stress ==1 , cluster(subj_id) /*after treatment intervention + True + */ 
outreg2 using TableS11.xls, append  ctitle()  addtext (Session FE, YES, Controls, YES) e (F) keep(Treatment Pub  TreatXPub SerialNo TreatXSerialNo  True1 TreatmentTrue ) label


*************TABLE S12: Risk preferences*******************

reg Decision1   Treatment Round_after_stress Treatment_after_stress True1 TreatmentTrue Round_after_stressTrue Treatment_after_stressTrue i.session Female O C E A N CON  age if Priv==1, cluster(subj_id)
outreg2 using TableS12.xls, replace  ctitle(Decision - Private)  addtext (Session FE, YES, Controls, YES) e (F) keep(True1  Treatment Round_after_stress Treatment_after_stress  True1 TreatmentTrue Round_after_stressTrue Treatment_after_stressTrue ) label

reg Decision1   Treatment Round_after_stress Treatment_after_stress  True1 TreatmentTrue Round_after_stressTrue Treatment_after_stressTrue i.session CE_scaled  Female O C E A N CON  age if Priv==1, cluster(subj_id)
outreg2 using TableS12.xls, append  ctitle()  addtext (Session FE, YES, Controls, YES) e (F) keep(True1  Treatment Round_after_stress Treatment_after_stress CE_scaled   True1 TreatmentTrue Round_after_stressTrue Treatment_after_stressTrue ) label

reg Decision1   Treatment Round_after_stress Treatment_after_stress  True1 TreatmentTrue Round_after_stressTrue Treatment_after_stressTrue i.session Female O C E A N CON  age if Pub==1, cluster(subj_id)
outreg2 using TableS12.xls, append  ctitle(Public)  addtext (Session FE, YES, Controls, YES) e (F) keep(True1  Treatment Round_after_stress Treatment_after_stress  True1 TreatmentTrue Round_after_stressTrue Treatment_after_stressTrue ) label

reg Decision1   Treatment Round_after_stress Treatment_after_stress  True1 TreatmentTrue Round_after_stressTrue Treatment_after_stressTrue i.session CE_scaled  Female O C E A N CON  age if Pub==1, cluster(subj_id)
outreg2 using TableS12.xls, append  ctitle()  addtext (Session FE, YES, Controls, YES) e (F) keep(True1  Treatment Round_after_stress Treatment_after_stress CE_scaled  True1 TreatmentTrue Round_after_stressTrue Treatment_after_stressTrue ) label


reg Mist_abs   Treatment Round_after_stress Treatment_after_stress  True1 TreatmentTrue Round_after_stressTrue Treatment_after_stressTrue i.session Female O C E A N CON  age if Priv==1, cluster(subj_id)
outreg2 using TableS12.xls, append  ctitle(Difference in absolute value - Private)  addtext (Session FE, YES, Controls, YES) e (F) keep(True1  Treatment Round_after_stress Treatment_after_stress  True1 TreatmentTrue Round_after_stressTrue Treatment_after_stressTrue ) label

reg Mist_abs   Treatment Round_after_stress Treatment_after_stress  True1 TreatmentTrue Round_after_stressTrue Treatment_after_stressTrue i.session CE_scaled  Female O C E A N CON  age if Priv==1, cluster(subj_id)
outreg2 using TableS12.xls, append  ctitle()  addtext (Session FE, YES, Controls, YES) e (F) keep(True1  Treatment Round_after_stress Treatment_after_stress CE_scaled   True1 TreatmentTrue Round_after_stressTrue Treatment_after_stressTrue ) label

reg Mist_abs   Treatment Round_after_stress Treatment_after_stress  True1 TreatmentTrue Round_after_stressTrue Treatment_after_stressTrue i.session Female O C E A N CON  age if Pub==1, cluster(subj_id)
outreg2 using TableS12.xls, append  ctitle(Public)  addtext (Session FE, YES, Controls, YES) e (F) keep(True1  Treatment Round_after_stress Treatment_after_stress Female  True1 TreatmentTrue Round_after_stressTrue Treatment_after_stressTrue ) label

reg Mist_abs   Treatment Round_after_stress Treatment_after_stress  True1 TreatmentTrue Round_after_stressTrue Treatment_after_stressTrue i.session CE_scaled  Female O C E A N CON  age if Pub==1, cluster(subj_id)
outreg2 using TableS12.xls, append  ctitle()  addtext (Session FE, YES, Controls, YES) e (F) keep(True1  Treatment Round_after_stress Treatment_after_stress CE_scaled  True1 TreatmentTrue Round_after_stressTrue Treatment_after_stressTrue ) label


*************TABLE S13: MDE calc*******************
reg zDecision1  Treatment Round_after_stress   Treatment_after_stress Pub TreatXPub Pub_After Pub_Tr_After , cluster(subj_id) 
outreg2 using Table13.xls, replace  ctitle()  addtext (Session FE, NO, Controls, NO) e (F) keep(  Treatment Round_after_stress Treatment_after_stress Pub Pub_After TreatXPub Pub_Tr_After zTrue) label

reg zDecision1    Treatment Round_after_stress Treatment_after_stress  Pub TreatXPub Pub_After  Pub_Tr_After i.session, cluster(subj_id)
outreg2 using Table13.xls, append  ctitle()  addtext (Session FE, YES, Controls, NO) e (F) keep( Treatment Round_after_stress Treatment_after_stress Pub Pub_After TreatXPub Pub_Tr_After True1) label

reg zDecision1   Treatment Round_after_stress Treatment_after_stress  Pub TreatXPub Pub_After  Pub_Tr_After Female   O C E A N CON  zAge i.session, cluster(subj_id) 
outreg2 using Table13.xls, append  ctitle()  addtext (Session FE, YES, Controls, YES) e (F) keep( Treatment Round_after_stress Treatment_after_stress Pub Pub_After Pub_Tr_After TreatXPub True1) label

reg zDecision1   Treatment Round_after_stress Treatment_after_stress  Pub TreatXPub Pub_After Pub_Tr_After Female O C E A N CON  zAge zTrue TreatmentZTrue Round_after_stressZTrue Treatment_after_stressZTrue  i.session, cluster(subj_id) 
outreg2 using Table13.xls, append  ctitle()  addtext (Session FE, YES, Controls, YES) e (F) keep(  Treatment Round_after_stress Treatment_after_stress Pub Pub_After Pub_Tr_After TreatXPub  TreatmentZTrue Round_after_stressZTrue Treatment_after_stressZTrue zTrue) label


/*MDE calculated manually then*/
